# Supplementary material for: Genome-wide comparison reveals large structural variants in cassava landraces
Source: BMC Genomics. 2025 Apr 10;26:362. doi: 10.1186/s12864-025-11523-y (PMC11987339; doi:10.1186/s12864-025-11523-y)
Supplement: Supplementary file 2 — Supplementary Material 2 [file 12864_2025_11523_MOESM2_ESM.xlsx]

## Sheet: TableS1
Table S1a: Mapping coverage results of raw reads from 16 cassava cultivars mapped to TMEB117 chromosome 12, both haplotypes.
Cassava cultivar	Total sequences - read pairs (M)	Base covering chr12 (Mbp)	% coverage	Number reads mapped to chr 12 (Millions)	Mean MapQ
TMEB117	968	51.42 : 50.18	100 : 100	121 : 123	39.5 : 38.5
TME7	501	50.61 : 49.5	98.42 : 98.64	59.1 : 59.4	35.4 : 35.4
TME3	350	50.42 : 49.33	98.07 : 98.29	26.9 : 27	34.2 : 34.3
TME14K	146	49.87 : 48.88	96.99 : 97.4	16.6 : 16.7	37.7 : 37.5
TME60444	42	49.74 : 48.49	96.74 : 96.62	4.6 : 4.5	00:38:38
CUB40	78	50.73 : 49.95	98.66 : 99.53	10.5 : 10.8	36.7 : 36.2
COL2182	164	50.87 : 49.84	98.94 : 99.31	21.9 : 22.5	34.9 : 34.8
TMS961089A	15	46.20 : 45.67	89.85 : 91.02	1.5 : 1.5	38.1 : 38.6
AM560-2	153	46.71 : 46.03	90.84 : 91.72	17.0 : 17.9	28.5 : 27.9
FLA 496-1	148	46.75 : 46.24	90.93 : 92.13	18.1 : 19.2	32.7 : 31.8
PER226	59	47.10 : 46.41	91.6 : 92.47	7.6 : 7.8	33.6 : 33.1
Tree Cassava	48	45.99 : 45.36	89.45 : 90.4	4.6 : 4.6	29.2 : 29.1
TMEB693	37	46.78 : 45.74	90.97 : 91.14	4.0 : 4.0	35.7 : 35.6
TME204	727	47.51 : 47.07	92.41 : 93.8	98 : 97	21.1 : 21.6
TME419	64	43.46 : 42.78	84.53 : 85.25	6.6 : 6.5	00:35:35.300000
ECU41	37	42.23 : 42.26	82.14 : 84.21	4.2 : 4.3	36.4 : 35.7
* Hap1 : Hap2 (values from Hap1 : values from Hap2)
Table S1b: Mapping coverage results of raw reads from 16 cassava cultivars mapped to TMEB117 chr12 insertion region, both haplotypes.
Cassava cultivar	Base covering chr12 (Mbp)	% coverage	Number reads mapped to chr12 insertion (Millions)	Mean MapQ
TMEB117	9.76 : 9.76	100 : 100	14.9 : 15.6	15.1 : 15.1
TME7	9.74 : 9.74	99.78 : 99.8	6.6 : 7.1	14.7 : 14.4
TME3	9.73 : 9.74	99.71 : 99.74	2.8 : 3.0	10.8 : 10.6
TME14K	9.72 : 9.72	99.59 : 99.61	1.8 : 1.9	16.3 : 15.9
TME60444	9.46 : 9.46	96.94 : 96.87	0.43 : 0.46	14.9 : 14.5
CUB40	9.69 : 9.69	99.25 : 99.27	1.3 : 1.4	7.4 : 7.3
COL2182	9.61 : 9.61	98.41 : 98.47	3.0 : 3.2	5.6 : 5.7
TMS961089A	8.24 : 8.23	84.37 : 84.28	0.16 : 0.17	14.6 : 14.7
AM560-2	9.65 : 9.75	98.86 : 98.8	4.6 : 4.6	11.5 : 11.6
FLA 496-1	9.71 : 9.71	99.44 : 99.42	2.5 : 2.4	14.0 : 14.2
PER226	9.69 : 9.68	99.23 : 99.11	1.6 : 1.6	8.29 : 8.35
Tree Cassava	9.35 : 9.38	95.81 : 96.07	0.89 : 0.99	9.13 : 8.7
TMEB693	6.28 : 6.50	64.28 : 66.61	0.19 : 0.25	12.5 : 11.4
TME204	6.33 : 7.23	64.81 : 74.03	5.6 : 6.2	2.43 : 2.57
TME419	3.94 : 4.60	40.33 : 47.07	0.39 : 0.43	7.19 : 7.49
ECU41	5.31 : 5.86	54.96 : 60.07	0.42 : 0.45	6.35 : 6.4
* Hap1 : Hap2 (values from Hap1 : values from Hap2)

## Sheet: TableS2
Table S2: Fisher's Exact Test p-values and adjusted pvalues for TE Superfamilies within the Insertion Region on both haplotypes
Superfamily	p.value (Hap1)	p.value (Hap2)	Adjusted p.value (Hap1)	Adjusted p.value (Hap2)
CACTA	3.13024e-08	0.00166322	9.39071e-08	0.0029938
Copia	0.000317825	0.0357992	0.000572085	0.0536988
Gypsy	0.000445863	3.2584e-09	0.000668795	1.46628e-08
Helitron	1.22939e-08	0.000307167	5.53225e-08	0.000921501
MUDR-Mutator	3.21848e-30	3.56983e-18	2.89663e-29	3.21284e-17
PIF-Harbinger	0.515727	0.532925	0.515727	0.532925
Tc1-Mariner	0.451423	0.308009	0.507852	0.34651
hAT	0.0183451	0.153267	0.0235865	0.197058

## Sheet: TableS3
Table S3: List of primers used in this experiment
Primers name	Primers orientation	Primer sequence 5’-3’	Product size (bp)
A	F	CACATAGTCTCGAATTGTCCC	1615
	R	GTTGGCCAGCGGATACGGTTG
B	F	TGCAGACTGTAGCTGTGTCAG	1094
	R	GCGATCTAGCAGGGAAGGTAC
C	F	AAGTTGCTGGTTTCTGGCTG	1458
	R	CCAGTTGCTTGATATGGCCC
PP2A	F	CCTGATGTTACCCGTAGAACACC	109
	R	CCTCAACCACCTGAGCGTAAA
GTPb	F	CCGTGGAGCTATGGGTATTTT	364
	R	TTCACATTGTCAGAAGCATGTTG

## Sheet: TableS4
Table S4: Entrez search results for TMEB117 hap1, showing gene features of unknown function within the insertion region.
tax_id	Org_name	GeneID	Symbol	Aliases	description	other_designations	map_location	chromosome	genomic_nucleotide_accession.version	start_position_on_the_genomic_accession	end_position_on_the_genomic_accession	orientation	exon_count
3983	Manihot esculenta	110600579	LOC110600579		uncharacterized LOC110600579	uncharacterized protein LOC110600579		14	NC_035174.2	24962577	24981876	minus	4
3983	Manihot esculenta	110600931	LOC110600931	MANES_15G185900v8	39S ribosomal protein L47, mitochondrial	39S ribosomal protein L47, mitochondrial		15	NC_035175.2	26590808	26594216	minus	4
3983	Manihot esculenta	110613687	LOC110613687		uncharacterized LOC110613687			4	NC_035164.2	10515847	10518442	plus	3
3983	Manihot esculenta	110615164	LOC110615164		uncharacterized LOC110615164			5	NC_035165.2	27362733	27370212	minus	4
3983	Manihot esculenta	110622956	LOC110622956		uncharacterized LOC110622956	uncharacterized protein LOC110622956		1	NC_035161.2	35519727	35538090	plus	3
3983	Manihot esculenta	110627266	LOC110627266	MANES_12G156100v8	probable polygalacturonase	probable polygalacturonase		12	NC_035172.2	36451796	36455657	minus	5
3983	Manihot esculenta	110627267	LOC110627267	MANES_12G156000v8	photosystem I reaction center subunit N, chloroplastic	photosystem I reaction center subunit N, chloroplastic		12	NC_035172.2	36450374	36451321	plus	3
3983	Manihot esculenta	110627288	LOC110627288	MANES_12G154800v8	proline-rich receptor-like protein kinase PERK14	proline-rich receptor-like protein kinase PERK14|putative proline-rich receptor-like protein kinase PERK6|serine/threonine-protein kinase PBL36-like|proline-rich receptor-like protein kinase PERK3		12	NC_035172.2	36248537	36259178	minus	16
3983	Manihot esculenta	110627293	LOC110627293	MANES_12G152200v8	U-box domain-containing protein 28	U-box domain-containing protein 28		12	NC_035172.2	36037220	36038847	plus	1
3983	Manihot esculenta	110627301	LOC110627301	MANES_12G151200v8	G-type lectin S-receptor-like serine/threonine-protein kinase LECRK1	G-type lectin S-receptor-like serine/threonine-protein kinase LECRK1		12	NC_035172.2	35957848	35960190	plus	1
3983	Manihot esculenta	110627303	LOC110627303	MANES_12G159300v8	psbP domain-containing protein 2, chloroplastic	psbP domain-containing protein 2, chloroplastic		12	NC_035172.2	36662136	36673606	plus	7
3983	Manihot esculenta	110627386	LOC110627386	MANES_12G147601v8	NAC domain-containing protein 2	NAC domain-containing protein 2|NAC transcription factors 29		12	NC_035172.2	37070924	37073240	minus	4
3983	Manihot esculenta	110627422	LOC110627422	MANES_12G149200v8	WAT1-related protein At5g64700	WAT1-related protein At5g64700		12	NC_035172.2	35751858	35754519	minus	7
3983	Manihot esculenta	110627477	LOC110627477	MANES_12G150400v8	50S ribosomal protein L15	50S ribosomal protein L15		12	NC_035172.2	35874195	35877459	plus	4
3983	Manihot esculenta	110627480	LOC110627480	MANES_12G151750v8	G-type lectin S-receptor-like serine/threonine-protein kinase LECRK1	G-type lectin S-receptor-like serine/threonine-protein kinase LECRK1		12	NC_035172.2	35977750	35980356	minus	1
3983	Manihot esculenta	110627484	LOC110627484	MANES_12G151550v8	probable serine/threonine-protein kinase WNK6	probable serine/threonine-protein kinase WNK6		12	NC_035172.2	35971758	35977279	plus	9
3983	Manihot esculenta	110627492	LOC110627492	MANES_12G147600v8	uncharacterized protein At1g10890	uncharacterized protein At1g10890		12	NC_035172.2	37078031	37081738	minus	4
3983	Manihot esculenta	110627494	LOC110627494	MANES_12G154700v8	BTB/POZ domain-containing protein At2g13690	BTB/POZ domain-containing protein At2g13690		12	NC_035172.2	36221757	36227962	plus	3
3983	Manihot esculenta	110627668	LOC110627668	MANES_12G151125v8	G-type lectin S-receptor-like serine/threonine-protein kinase LECRK1	G-type lectin S-receptor-like serine/threonine-protein kinase LECRK1		12	NC_035172.2	35925245	35928240	plus	1
3983	Manihot esculenta	110627675	LOC110627675	MANES_12G157100v8	pentatricopeptide repeat-containing protein At2g21090	pentatricopeptide repeat-containing protein At2g21090		12	NC_035172.2	36525534	36531349	plus	3
3983	Manihot esculenta	110627676	LOC110627676	MANES_12G158900v8	protein phosphatase 1 regulatory subunit INH3	protein phosphatase 1 regulatory subunit INH3|type 1 phosphatases regulator YPI1		12	NC_035172.2	36641420	36641797	plus	1
3983	Manihot esculenta	110627689	LOC110627689	MANES_12G153800v8	transcription factor HEC3	transcription factor HEC3		12	NC_035172.2	36163380	36164447	minus	1
3983	Manihot esculenta	110627723	LOC110627723	MANES_12G152600v8	protein MKS1	protein MKS1		12	NC_035172.2	36066042	36067076	minus	1
3983	Manihot esculenta	110627740	LOC110627740	MANES_12G147200v8	amino-acid permease BAT1 homolog	amino-acid permease BAT1 homolog		12	NC_035172.2	36804534	36807844	plus	7
3983	Manihot esculenta	110627782	LOC110627782	MANES_12G152300v8	WD repeat-containing protein 44	WD repeat-containing protein 44		12	NC_035172.2	36046529	36054572	plus	7
3983	Manihot esculenta	110627783	LOC110627783	MANES_12G157000v8	ABC transporter G family member 5	ABC transporter G family member 5		12	NC_035172.2	36521924	36525028	plus	2
3983	Manihot esculenta	110627802	LOC110627802	MANES_12G156400v8	U-box domain-containing protein 26	U-box domain-containing protein 26		12	NC_035172.2	36469517	36471460	minus	1
3983	Manihot esculenta	110627814	LOC110627814	MANES_12G149600v8	monooxygenase 2	monooxygenase 2		12	NC_035172.2	35810085	35811887	plus	3
3983	Manihot esculenta	110627836	LOC110627836	MANES_12G152000v8	protein TONSOKU	protein TONSOKU		12	NC_035172.2	36006330	36023248	plus	21
3983	Manihot esculenta	110627867	LOC110627867	MANES_12G158600v8	protein WHAT'S THIS FACTOR 1 homolog, chloroplastic	protein WHAT'S THIS FACTOR 1 homolog, chloroplastic		12	NC_035172.2	36619565	36621284	minus	1
3983	Manihot esculenta	110627879	LOC110627879	MANES_12G151100v8	small RNA degrading nuclease 3	small RNA degrading nuclease 3		12	NC_035172.2	35918128	35924810	plus	12
3983	Manihot esculenta	110627885	LOC110627885	MANES_12G153500v8	zinc finger CCCH domain-containing protein 38	zinc finger CCCH domain-containing protein 38		12	NC_035172.2	36108695	36116077	plus	5
3983	Manihot esculenta	110627976	LOC110627976	MANES_12G156800v8	NAC domain-containing protein 104	NAC domain-containing protein 104|NAC transcription factors 38		12	NC_035172.2	36490887	36492161	minus	3
3983	Manihot esculenta	110628010	LOC110628010	MANES_12G158300v8	pentatricopeptide repeat-containing protein At2g13420, mitochondrial	pentatricopeptide repeat-containing protein At2g13420, mitochondrial		12	NC_035172.2	36589025	36593928	plus	3
3983	Manihot esculenta	110628011	LOC110628011	MANES_12G158100v8	uncharacterized LOC110628011	uncharacterized protein LOC110628011		12	NC_035172.2	36584116	36585315	plus	1
3983	Manihot esculenta	110628015	LOC110628015	MANES_12G158800v8	F-box protein At5g39450	F-box protein At5g39450		12	NC_035172.2	36631050	36639063	plus	5
3983	Manihot esculenta	110628016	LOC110628016	MANES_12G155800v8	B3 domain-containing protein Os01g0234100	B3 domain-containing protein Os01g0234100		12	NC_035172.2	36438426	36441225	plus	6
3983	Manihot esculenta	110628025	LOC110628025	MANES_12G151500v8	G-type lectin S-receptor-like serine/threonine-protein kinase LECRK1	G-type lectin S-receptor-like serine/threonine-protein kinase LECRK1		12	NC_035172.2	35967291	35969991	minus	1
3983	Manihot esculenta	110628029	LOC110628029	MANES_12G149900v8	fasciclin-like arabinogalactan protein 19	fasciclin-like arabinogalactan protein 19		12	NC_035172.2	35830629	35831438	plus	1
3983	Manihot esculenta	110628030	LOC110628030	MANES_12G150000v8	egg cell-secreted protein 1.4	egg cell-secreted protein 1.4		12	NC_035172.2	35831800	35832314	minus	1
3983	Manihot esculenta	110628039	LOC110628039	MANES_12G152700v8	ankyrin repeat-containing protein NPR4	ankyrin repeat-containing protein NPR4		12	NC_035172.2	36068736	36072418	plus	8
3983	Manihot esculenta	110628132	LOC110628132	MANES_12G154000v8	pentatricopeptide repeat-containing protein At5g04780, mitochondrial	pentatricopeptide repeat-containing protein At5g04780, mitochondrial		12	NC_035172.2	36169921	36172778	minus	2
3983	Manihot esculenta	110628133	LOC110628133	MANES_12G153900v8	protein TRACHEARY ELEMENT DIFFERENTIATION-RELATED 7A	protein TRACHEARY ELEMENT DIFFERENTIATION-RELATED 7A		12	NC_035172.2	36169098	36170269	plus	1
3983	Manihot esculenta	110628138	LOC110628138	MANES_12G159400v8	amino-acid permease BAT1 homolog	amino-acid permease BAT1 homolog		12	NC_035172.2	36675761	36678949	plus	7
3983	Manihot esculenta	110628149	LOC110628149	MANES_12G157300v8	uncharacterized LOC110628149	uncharacterized protein LOC110628149		12	NC_035172.2	36529159	36536904	minus	9
3983	Manihot esculenta	110628177	LOC110628177	MANES_12G154500v8	NAC domain-containing protein 82	NAC domain-containing protein 82|NAC transcription factors 11|NAC transcription factors 25|NAC transcription factors 9		12	NC_035172.2	36206331	36209278	plus	3
3983	Manihot esculenta	110628178	LOC110628178	MANES_12G154300v8	chitinase 2	chitinase 2		12	NC_035172.2	36186522	36188133	plus	2
3983	Manihot esculenta	110628189	LOC110628189	MANES_12G147400v8	uncharacterized LOC110628189	uncharacterized protein LOC110628189		12	NC_035172.2	36960097	36976043	plus	13
3983	Manihot esculenta	110628193	LOC110628193	MANES_12G156700v8	2-oxoisovalerate dehydrogenase subunit alpha 2, mitochondrial	2-oxoisovalerate dehydrogenase subunit alpha 2, mitochondrial		12	NC_035172.2	36483834	36488129	minus	9
3983	Manihot esculenta	110628206	LOC110628206	MANES_12G155600v8	kinesin-like protein KIN-7O	kinesin-like protein KIN-7O		12	NC_035172.2	36405939	36430343	minus	31
3983	Manihot esculenta	110628207	LOC110628207	MANES_12G155700v8	WD repeat-containing protein 13	WD repeat-containing protein 13		12	NC_035172.2	36430442	36437916	plus	12
3983	Manihot esculenta	110628217	LOC110628217	MANES_12G155400v8	5' exonuclease Apollo	5' exonuclease Apollo|uncharacterized protein LOC110628217		12	NC_035172.2	36380661	36389872	minus	4
3983	Manihot esculenta	110628225	LOC110628225	MANES_12G155500v8	mitogen-activated protein kinase kinase kinase 3	mitogen-activated protein kinase kinase kinase 3		12	NC_035172.2	36390757	36395904	minus	11
3983	Manihot esculenta	110628261	LOC110628261	MANES_12G159100v8	RNA polymerase II transcriptional coactivator KIWI	RNA polymerase II transcriptional coactivator KIWI		12	NC_035172.2	36650281	36653177	plus	4
3983	Manihot esculenta	110628267	LOC110628267	MANES_12G150200v8	trihelix transcription factor DF1	trihelix transcription factor DF1		12	NC_035172.2	35835491	35837806	minus	2
3983	Manihot esculenta	110628276	LOC110628276	MANES_12G157500v8	probable methyltransferase PMT26	probable methyltransferase PMT26		12	NC_035172.2	36545283	36550664	plus	9
3983	Manihot esculenta	110628277	LOC110628277	MANES_12G157700v8	gibberellin 20 oxidase 2	gibberellin 20 oxidase 2		12	NC_035172.2	36552787	36554260	minus	3
3983	Manihot esculenta	110628278	LOC110628278	MANES_12G157800v8	caffeoylshikimate esterase	caffeoylshikimate esterase		12	NC_035172.2	36558212	36559473	plus	2
3983	Manihot esculenta	110628279	LOC110628279	MANES_12G157900v8	putative methyltransferase DDB_G0268948	putative methyltransferase DDB_G0268948		12	NC_035172.2	36559545	36560615	minus	2
3983	Manihot esculenta	110628371	LOC110628371	MANES_12G158700v8	probable receptor-like serine/threonine-protein kinase At5g57670	probable receptor-like serine/threonine-protein kinase At5g57670		12	NC_035172.2	36623401	36627663	minus	11
3983	Manihot esculenta	110628389	LOC110628389	MANES_12G158400v8	reticulon-4-interacting protein 1 homolog, mitochondrial	reticulon-4-interacting protein 1 homolog, mitochondrial|reticulon-4-interacting protein 1, mitochondrial		12	NC_035172.2	36595272	36607621	minus	10
3983	Manihot esculenta	110628401	LOC110628401	MANES_12G159000v8	farnesylcysteine lyase	farnesylcysteine lyase		12	NC_035172.2	36644325	36649751	plus	5
3983	Manihot esculenta	110628465	LOC110628465	MANES_12G155001v8	proline-rich receptor-like protein kinase PERK1	proline-rich receptor-like protein kinase PERK1|proline-rich receptor-like protein kinase PERK15		12	NC_035172.2	36295328	36299635	plus	10
3983	Manihot esculenta	110628509	LOC110628509	MANES_12G158000v8	general transcription factor IIE subunit 1	general transcription factor IIE subunit 1		12	NC_035172.2	36576531	36583243	plus	10
3983	Manihot esculenta	110628576	LOC110628576	MANES_12G149500v8	probable mediator of RNA polymerase II transcription subunit 26c	probable mediator of RNA polymerase II transcription subunit 26c		12	NC_035172.2	35796372	35799518	minus	9
3983	Manihot esculenta	110628583	LOC110628583	MANES_12G150900v8	autophagy-related protein 13b	autophagy-related protein 13b		12	NC_035172.2	35908442	35913522	plus	4
3983	Manihot esculenta	110628621	LOC110628621	MANES_12G151400v8	UPF0235 protein C15orf40 homolog	UPF0235 protein C15orf40 homolog		12	NC_035172.2	35964179	35966654	plus	3
3983	Manihot esculenta	110628626	LOC110628626	MANES_12G156200v8	uncharacterized LOC110628626	uncharacterized protein LOC110628626		12	NC_035172.2	36459776	36461034	plus	1
3983	Manihot esculenta	110628653	LOC110628653	MANES_12G158500v8	pentatricopeptide repeat-containing protein At4g18975, chloroplastic	pentatricopeptide repeat-containing protein At4g18975, chloroplastic		12	NC_035172.2	36610411	36617867	plus	9
3983	Manihot esculenta	110628691	LOC110628691	MANES_12G153000v8	50S ribosomal protein L17	50S ribosomal protein L17		12	NC_035172.2	36087472	36090270	plus	6
3983	Manihot esculenta	110628697	LOC110628697	MANES_12G152400v8	uncharacterized LOC110628697	uncharacterized protein LOC110628697		12	NC_035172.2	36055443	36060299	plus	6
3983	Manihot esculenta	110628760	LOC110628760	MANES_12G150100v8	egg cell-secreted protein 1.4	egg cell-secreted protein 1.4		12	NC_035172.2	35833524	35835236	minus	1
3983	Manihot esculenta	110628762	LOC110628762	MANES_12G152500v8, AT3G06980	uridylate kinase	uridylate kinase		12	NC_035172.2	36060766	36064653	plus	7
3983	Manihot esculenta	110628893	LOC110628893	MANES_12G155900v8	transcription factor CSA	transcription factor CSA		12	NC_035172.2	36448003	36449842	plus	2
3983	Manihot esculenta	110628895	LOC110628895	MANES_12G154600v8	uncharacterized LOC110628895	uncharacterized protein LOC110628895		12	NC_035172.2	36209874	36211489	minus	3
3983	Manihot esculenta	110628914	LOC110628914	MANES_12G152900v8	J domain-containing protein DDB_G0295729	J domain-containing protein DDB_G0295729		12	NC_035172.2	36082052	36083893	plus	3
3983	Manihot esculenta	110629899	LOC110629899	MANES_13G134800v8	serine/threonine receptor-like kinase NFP	serine/threonine receptor-like kinase NFP		13	NC_035173.2	34263155	34265058	plus	1
3983	Manihot esculenta	110631250	LOC110631250	MANES_14G151400v8	4-coumarate--CoA ligase 2	4-coumarate--CoA ligase 2		14	NC_035174.2	17189488	17222400	plus	6
3981	Hevea brasiliensis	110644275	LOC110644275	P3X46_012991	U-box domain-containing protein 26-like	U-box domain-containing protein 26-like		7	NC_079499.1	104989537	104991491	minus	1
3981	Hevea brasiliensis	110644278	LOC110644278	P3X46_012985	transcription factor CSA	transcription factor CSA|transcription factor MYB117		7	NC_079499.1	104951793	104953256	plus	2
3981	Hevea brasiliensis	110644279	LOC110644279	P3X46_013002	probable methyltransferase PMT26	probable methyltransferase PMT26		7	NC_079499.1	105076932	105082573	plus	10
3981	Hevea brasiliensis	110644287	LOC110644287	P3X46_013004	gibberellin 20 oxidase 2-like	gibberellin 20 oxidase 2-like		7	NC_079499.1	105087074	105089273	minus	3
3981	Hevea brasiliensis	110648076	LOC110648076	P3X46_012962	uncharacterized LOC110648076	uncharacterized protein LOC110648076		7	NC_079499.1	104361199	104364187	plus	6
3981	Hevea brasiliensis	110650709	LOC110650709	P3X46_012977	chitinase 2-like	chitinase 2-like		7	NC_079499.1	104571149	104572382	plus	2
3981	Hevea brasiliensis	110658290	LOC110658290	P3X46_012961	uncharacterized LOC110658290	uncharacterized protein LOC110658290		7	NC_079499.1	104356821	104358327	plus	3
3981	Hevea brasiliensis	110664050	LOC110664050	P3X46_012954	U-box domain-containing protein 28	U-box domain-containing protein 28		7	NC_079499.1	104280108	104281775	plus	1
3981	Hevea brasiliensis	110666793	LOC110666793	P3X46_013020	farnesylcysteine lyase	farnesylcysteine lyase		7	NC_079499.1	105288187	105293270	plus	5
3981	Hevea brasiliensis	110666797	LOC110666797	P3X46_013016	protein WHAT'S THIS FACTOR 1 homolog, chloroplastic	protein WHAT'S THIS FACTOR 1 homolog, chloroplastic		7	NC_079499.1	105232826	105235869	minus	4
3981	Hevea brasiliensis	110667140	LOC110667140	P3X46_012969	transcription factor HEC3	transcription factor HEC3		7	NC_079499.1	104460842	104461951	minus	1
3981	Hevea brasiliensis	110671882	LOC110671882	P3X46_013006	caffeoylshikimate esterase	caffeoylshikimate esterase|lysophospholipase		7	NC_079499.1	105148195	105149474	plus	2
3981	Hevea brasiliensis	110671884	LOC110671884		uncharacterized LOC110671884	uncharacterized protein LOC110671884|putative methyltransferase DDB_G0268948		7	NC_079499.1	105154608	105155838	minus	2
3981	Hevea brasiliensis	110673553	LOC110673553	P3X46_012925	probable mediator of RNA polymerase II transcription subunit 26c	probable mediator of RNA polymerase II transcription subunit 26c		7	NC_079499.1	103781800	103784898	minus	9
3981	Hevea brasiliensis	110673555	LOC110673555	P3X46_012930	disease resistance protein Roq1	disease resistance protein Roq1		7	NC_079499.1	103841502	103848629	minus	7
3981	Hevea brasiliensis	110673560	LOC110673560	P3X46_012924	WAT1-related protein At5g64700	WAT1-related protein At5g64700		7	NC_079499.1	103727089	103730674	minus	7
3981	Hevea brasiliensis	110673562	LOC110673562	P3X46_012938	uncharacterized LOC110673562	uncharacterized protein LOC110673562|50S ribosomal protein L15		7	NC_079499.1	103932538	103935583	plus	4
3983	Manihot esculenta	122721379	LOC122721379	MANES_12G151150v8	G-type lectin S-receptor-like serine/threonine-protein kinase LECRK2	G-type lectin S-receptor-like serine/threonine-protein kinase LECRK2		12	NC_035172.2	35929009	35932149	plus	3
3983	Manihot esculenta	122721380	LOC122721380		uncharacterized LOC122721380			12	NC_035172.2	35955604	35956878	plus	2
3983	Manihot esculenta	122721716	LOC122721716		uncharacterized LOC122721716	uncharacterized protein LOC122721716		14	NC_035174.2	8901094	8904941	minus	2
3983	Manihot esculenta	122722194	LOC122722194		uncharacterized LOC122722194	uncharacterized protein LOC122722194		17	NC_035177.2	926928	935377	minus	4
3983	Manihot esculenta	122722460	LOC122722460		uncharacterized LOC122722460	uncharacterized protein LOC122722460		18	NC_035178.2	30315467	30321813	plus	2
3983	Manihot esculenta	122722534	LOC122722534		uncharacterized LOC122722534	uncharacterized protein LOC122722534		18	NC_035178.2	30483946	30488983	plus	3
3983	Manihot esculenta	122722540	LOC122722540		uncharacterized LOC122722540	uncharacterized protein LOC122722540		18	NC_035178.2	30173083	30177774	plus	3
3983	Manihot esculenta	122722545	LOC122722545		uncharacterized LOC122722545	uncharacterized protein LOC122722545		18	NC_035178.2	21672562	21675960	plus	2
3983	Manihot esculenta	122722604	LOC122722604		MAGE-like protein 2	MAGE-like protein 2		Un	NW_025215481.1	238835	240445	plus	2
3983	Manihot esculenta	122722615	LOC122722615	MANES_S041516v8	uncharacterized LOC122722615	uncharacterized protein LOC122722615		Un	NW_025215481.1	1204633	1207768	plus	2
3983	Manihot esculenta	122723036	LOC122723036		uncharacterized LOC122723036	uncharacterized protein LOC122723036		Un	NW_025215482.1	97157	97978	minus	1
3983	Manihot esculenta	122723038	LOC122723038		uncharacterized LOC122723038	uncharacterized protein LOC122723038		Un	NW_025215482.1	388080	390710	minus	2
3983	Manihot esculenta	122723439	LOC122723439		uncharacterized LOC122723439	uncharacterized protein LOC122723439		4	NC_035164.2	10502650	10506009	plus	4
3983	Manihot esculenta	122723650	LOC122723650		uncharacterized LOC122723650			5	NC_035165.2	30000984	30003241	minus	2

## Sheet: TableS5
Table S5: Entrez search results for TMEB117 hap2, showing gene features of unknown function within the insertion region.
tax_id	Org_name	GeneID	Symbol	Aliases	description	other_designations	map_location	chromosome	genomic_nucleotide_accession.version	start_position_on_the_genomic_accession	end_position_on_the_genomic_accession	orientation	exon_count
3983	Manihot esculenta	110600579	LOC110600579		uncharacterized LOC110600579	uncharacterized protein LOC110600579		14	NC_035174.2	24962577	24981876	minus	4
3983	Manihot esculenta	110600931	LOC110600931	MANES_15G185900v8	39S ribosomal protein L47, mitochondrial	39S ribosomal protein L47, mitochondrial		15	NC_035175.2	26590808	26594216	minus	4
3983	Manihot esculenta	110605316	LOC110605316	MANES_17G121264v8	protein farnesyltransferase subunit beta-like	protein farnesyltransferase subunit beta-like		17	NC_035177.2	32570796	32604762	minus	19
3983	Manihot esculenta	110613155	LOC110613155	MANES_04G148100v8	pentatricopeptide repeat-containing protein At5g41170, mitochondrial	pentatricopeptide repeat-containing protein At5g41170, mitochondrial		4	NC_035164.2	34503228	34510344	minus	7
3983	Manihot esculenta	110613687	LOC110613687		uncharacterized LOC110613687			4	NC_035164.2	10515847	10518442	plus	3
3983	Manihot esculenta	110614384	LOC110614384	MANES_05G194601v8, AKR	probable aldo-keto reductase 2	probable aldo-keto reductase 2|aldo/keto reductase AKR		5	NC_035165.2	31842476	31850918	minus	5
3983	Manihot esculenta	110627266	LOC110627266	MANES_12G156100v8	probable polygalacturonase	probable polygalacturonase		12	NC_035172.2	36451796	36455657	minus	5
3983	Manihot esculenta	110627267	LOC110627267	MANES_12G156000v8	photosystem I reaction center subunit N, chloroplastic	photosystem I reaction center subunit N, chloroplastic		12	NC_035172.2	36450374	36451321	plus	3
3983	Manihot esculenta	110627288	LOC110627288	MANES_12G154800v8	proline-rich receptor-like protein kinase PERK14	proline-rich receptor-like protein kinase PERK14|putative proline-rich receptor-like protein kinase PERK6|serine/threonine-protein kinase PBL36-like|proline-rich receptor-like protein kinase PERK3		12	NC_035172.2	36248537	36259178	minus	16
3983	Manihot esculenta	110627293	LOC110627293	MANES_12G152200v8	U-box domain-containing protein 28	U-box domain-containing protein 28		12	NC_035172.2	36037220	36038847	plus	1
3983	Manihot esculenta	110627303	LOC110627303	MANES_12G159300v8	psbP domain-containing protein 2, chloroplastic	psbP domain-containing protein 2, chloroplastic		12	NC_035172.2	36662136	36673606	plus	7
3983	Manihot esculenta	110627344	LOC110627344		uncharacterized LOC110627344			12	NC_035172.2	36639972	36641378	plus	5
3983	Manihot esculenta	110627386	LOC110627386	MANES_12G147601v8	NAC domain-containing protein 2	NAC domain-containing protein 2|NAC transcription factors 29		12	NC_035172.2	37070924	37073240	minus	4
3983	Manihot esculenta	110627422	LOC110627422	MANES_12G149200v8	WAT1-related protein At5g64700	WAT1-related protein At5g64700		12	NC_035172.2	35751858	35754519	minus	7
3983	Manihot esculenta	110627477	LOC110627477	MANES_12G150400v8	50S ribosomal protein L15	50S ribosomal protein L15		12	NC_035172.2	35874195	35877459	plus	4
3983	Manihot esculenta	110627480	LOC110627480	MANES_12G151750v8	G-type lectin S-receptor-like serine/threonine-protein kinase LECRK1	G-type lectin S-receptor-like serine/threonine-protein kinase LECRK1		12	NC_035172.2	35977750	35980356	minus	1
3983	Manihot esculenta	110627484	LOC110627484	MANES_12G151550v8	probable serine/threonine-protein kinase WNK6	probable serine/threonine-protein kinase WNK6		12	NC_035172.2	35971758	35977279	plus	9
3983	Manihot esculenta	110627492	LOC110627492	MANES_12G147600v8	uncharacterized protein At1g10890	uncharacterized protein At1g10890		12	NC_035172.2	37078031	37081738	minus	4
3983	Manihot esculenta	110627494	LOC110627494	MANES_12G154700v8	BTB/POZ domain-containing protein At2g13690	BTB/POZ domain-containing protein At2g13690		12	NC_035172.2	36221757	36227962	plus	3
3983	Manihot esculenta	110627668	LOC110627668	MANES_12G151125v8	G-type lectin S-receptor-like serine/threonine-protein kinase LECRK1	G-type lectin S-receptor-like serine/threonine-protein kinase LECRK1		12	NC_035172.2	35925245	35928240	plus	1
3983	Manihot esculenta	110627675	LOC110627675	MANES_12G157100v8	pentatricopeptide repeat-containing protein At2g21090	pentatricopeptide repeat-containing protein At2g21090		12	NC_035172.2	36525534	36531349	plus	3
3983	Manihot esculenta	110627676	LOC110627676	MANES_12G158900v8	protein phosphatase 1 regulatory subunit INH3	protein phosphatase 1 regulatory subunit INH3|type 1 phosphatases regulator YPI1		12	NC_035172.2	36641420	36641797	plus	1
3983	Manihot esculenta	110627689	LOC110627689	MANES_12G153800v8	transcription factor HEC3	transcription factor HEC3		12	NC_035172.2	36163380	36164447	minus	1
3983	Manihot esculenta	110627723	LOC110627723	MANES_12G152600v8	protein MKS1	protein MKS1		12	NC_035172.2	36066042	36067076	minus	1
3983	Manihot esculenta	110627740	LOC110627740	MANES_12G147200v8	amino-acid permease BAT1 homolog	amino-acid permease BAT1 homolog		12	NC_035172.2	36804534	36807844	plus	7
3983	Manihot esculenta	110627782	LOC110627782	MANES_12G152300v8	WD repeat-containing protein 44	WD repeat-containing protein 44		12	NC_035172.2	36046529	36054572	plus	7
3983	Manihot esculenta	110627783	LOC110627783	MANES_12G157000v8	ABC transporter G family member 5	ABC transporter G family member 5		12	NC_035172.2	36521924	36525028	plus	2
3983	Manihot esculenta	110627802	LOC110627802	MANES_12G156400v8	U-box domain-containing protein 26	U-box domain-containing protein 26		12	NC_035172.2	36469517	36471460	minus	1
3983	Manihot esculenta	110627814	LOC110627814	MANES_12G149600v8	monooxygenase 2	monooxygenase 2		12	NC_035172.2	35810085	35811887	plus	3
3983	Manihot esculenta	110627836	LOC110627836	MANES_12G152000v8	protein TONSOKU	protein TONSOKU		12	NC_035172.2	36006330	36023248	plus	21
3983	Manihot esculenta	110627867	LOC110627867	MANES_12G158600v8	protein WHAT'S THIS FACTOR 1 homolog, chloroplastic	protein WHAT'S THIS FACTOR 1 homolog, chloroplastic		12	NC_035172.2	36619565	36621284	minus	1
3983	Manihot esculenta	110627877	LOC110627877	MANES_12G152800v8	probable Histone-lysine N-methyltransferase ATXR5	probable Histone-lysine N-methyltransferase ATXR5		12	NC_035172.2	36073193	36080312	plus	9
3983	Manihot esculenta	110627879	LOC110627879	MANES_12G151100v8	small RNA degrading nuclease 3	small RNA degrading nuclease 3		12	NC_035172.2	35918128	35924810	plus	12
3983	Manihot esculenta	110627885	LOC110627885	MANES_12G153500v8	zinc finger CCCH domain-containing protein 38	zinc finger CCCH domain-containing protein 38		12	NC_035172.2	36108695	36116077	plus	5
3983	Manihot esculenta	110627976	LOC110627976	MANES_12G156800v8	NAC domain-containing protein 104	NAC domain-containing protein 104|NAC transcription factors 38		12	NC_035172.2	36490887	36492161	minus	3
3983	Manihot esculenta	110628010	LOC110628010	MANES_12G158300v8	pentatricopeptide repeat-containing protein At2g13420, mitochondrial	pentatricopeptide repeat-containing protein At2g13420, mitochondrial		12	NC_035172.2	36589025	36593928	plus	3
3983	Manihot esculenta	110628011	LOC110628011	MANES_12G158100v8	uncharacterized LOC110628011	uncharacterized protein LOC110628011		12	NC_035172.2	36584116	36585315	plus	1
3983	Manihot esculenta	110628015	LOC110628015	MANES_12G158800v8	F-box protein At5g39450	F-box protein At5g39450		12	NC_035172.2	36631050	36639063	plus	5
3983	Manihot esculenta	110628016	LOC110628016	MANES_12G155800v8	B3 domain-containing protein Os01g0234100	B3 domain-containing protein Os01g0234100		12	NC_035172.2	36438426	36441225	plus	6
3983	Manihot esculenta	110628025	LOC110628025	MANES_12G151500v8	G-type lectin S-receptor-like serine/threonine-protein kinase LECRK1	G-type lectin S-receptor-like serine/threonine-protein kinase LECRK1		12	NC_035172.2	35967291	35969991	minus	1
3983	Manihot esculenta	110628029	LOC110628029	MANES_12G149900v8	fasciclin-like arabinogalactan protein 19	fasciclin-like arabinogalactan protein 19		12	NC_035172.2	35830629	35831438	plus	1
3983	Manihot esculenta	110628030	LOC110628030	MANES_12G150000v8	egg cell-secreted protein 1.4	egg cell-secreted protein 1.4		12	NC_035172.2	35831800	35832314	minus	1
3983	Manihot esculenta	110628039	LOC110628039	MANES_12G152700v8	ankyrin repeat-containing protein NPR4	ankyrin repeat-containing protein NPR4		12	NC_035172.2	36068736	36072418	plus	8
3983	Manihot esculenta	110628131	LOC110628131	MANES_12G154200v8	O-fucosyltransferase 38	O-fucosyltransferase 38		12	NC_035172.2	36176839	36185860	minus	11
3983	Manihot esculenta	110628132	LOC110628132	MANES_12G154000v8	pentatricopeptide repeat-containing protein At5g04780, mitochondrial	pentatricopeptide repeat-containing protein At5g04780, mitochondrial		12	NC_035172.2	36169921	36172778	minus	2
3983	Manihot esculenta	110628133	LOC110628133	MANES_12G153900v8	protein TRACHEARY ELEMENT DIFFERENTIATION-RELATED 7A	protein TRACHEARY ELEMENT DIFFERENTIATION-RELATED 7A		12	NC_035172.2	36169098	36170269	plus	1
3983	Manihot esculenta	110628138	LOC110628138	MANES_12G159400v8	amino-acid permease BAT1 homolog	amino-acid permease BAT1 homolog		12	NC_035172.2	36675761	36678949	plus	7
3983	Manihot esculenta	110628149	LOC110628149	MANES_12G157300v8	uncharacterized LOC110628149	uncharacterized protein LOC110628149		12	NC_035172.2	36529159	36536904	minus	9
3983	Manihot esculenta	110628172	LOC110628172		uncharacterized LOC110628172			12	NC_035172.2	36833164	36885059	plus	36
3983	Manihot esculenta	110628177	LOC110628177	MANES_12G154500v8	NAC domain-containing protein 82	NAC domain-containing protein 82|NAC transcription factors 11|NAC transcription factors 25|NAC transcription factors 9		12	NC_035172.2	36206331	36209278	plus	3
3983	Manihot esculenta	110628178	LOC110628178	MANES_12G154300v8	chitinase 2	chitinase 2		12	NC_035172.2	36186522	36188133	plus	2
3983	Manihot esculenta	110628189	LOC110628189	MANES_12G147400v8	uncharacterized LOC110628189	uncharacterized protein LOC110628189		12	NC_035172.2	36960097	36976043	plus	13
3983	Manihot esculenta	110628193	LOC110628193	MANES_12G156700v8	2-oxoisovalerate dehydrogenase subunit alpha 2, mitochondrial	2-oxoisovalerate dehydrogenase subunit alpha 2, mitochondrial		12	NC_035172.2	36483834	36488129	minus	9
3983	Manihot esculenta	110628199	LOC110628199	MANES_12G153600v8	cyclin-dependent kinase C-2	cyclin-dependent kinase C-2		12	NC_035172.2	36125112	36131978	minus	13
3983	Manihot esculenta	110628206	LOC110628206	MANES_12G155600v8	kinesin-like protein KIN-7O	kinesin-like protein KIN-7O		12	NC_035172.2	36405939	36430343	minus	31
3983	Manihot esculenta	110628207	LOC110628207	MANES_12G155700v8	WD repeat-containing protein 13	WD repeat-containing protein 13		12	NC_035172.2	36430442	36437916	plus	12
3983	Manihot esculenta	110628217	LOC110628217	MANES_12G155400v8	5' exonuclease Apollo	5' exonuclease Apollo|uncharacterized protein LOC110628217		12	NC_035172.2	36380661	36389872	minus	4
3983	Manihot esculenta	110628225	LOC110628225	MANES_12G155500v8	mitogen-activated protein kinase kinase kinase 3	mitogen-activated protein kinase kinase kinase 3		12	NC_035172.2	36390757	36395904	minus	11
3983	Manihot esculenta	110628261	LOC110628261	MANES_12G159100v8	RNA polymerase II transcriptional coactivator KIWI	RNA polymerase II transcriptional coactivator KIWI		12	NC_035172.2	36650281	36653177	plus	4
3983	Manihot esculenta	110628267	LOC110628267	MANES_12G150200v8	trihelix transcription factor DF1	trihelix transcription factor DF1		12	NC_035172.2	35835491	35837806	minus	2
3983	Manihot esculenta	110628276	LOC110628276	MANES_12G157500v8	probable methyltransferase PMT26	probable methyltransferase PMT26		12	NC_035172.2	36545283	36550664	plus	9
3983	Manihot esculenta	110628277	LOC110628277	MANES_12G157700v8	gibberellin 20 oxidase 2	gibberellin 20 oxidase 2		12	NC_035172.2	36552787	36554260	minus	3
3983	Manihot esculenta	110628278	LOC110628278	MANES_12G157800v8	caffeoylshikimate esterase	caffeoylshikimate esterase		12	NC_035172.2	36558212	36559473	plus	2
3983	Manihot esculenta	110628279	LOC110628279	MANES_12G157900v8	putative methyltransferase DDB_G0268948	putative methyltransferase DDB_G0268948		12	NC_035172.2	36559545	36560615	minus	2
3983	Manihot esculenta	110628371	LOC110628371	MANES_12G158700v8	probable receptor-like serine/threonine-protein kinase At5g57670	probable receptor-like serine/threonine-protein kinase At5g57670		12	NC_035172.2	36623401	36627663	minus	11
3983	Manihot esculenta	110628389	LOC110628389	MANES_12G158400v8	reticulon-4-interacting protein 1 homolog, mitochondrial	reticulon-4-interacting protein 1 homolog, mitochondrial|reticulon-4-interacting protein 1, mitochondrial		12	NC_035172.2	36595272	36607621	minus	10
3983	Manihot esculenta	110628401	LOC110628401	MANES_12G159000v8	farnesylcysteine lyase	farnesylcysteine lyase		12	NC_035172.2	36644325	36649751	plus	5
3983	Manihot esculenta	110628465	LOC110628465	MANES_12G155001v8	proline-rich receptor-like protein kinase PERK1	proline-rich receptor-like protein kinase PERK1|proline-rich receptor-like protein kinase PERK15		12	NC_035172.2	36295328	36299635	plus	10
3983	Manihot esculenta	110628509	LOC110628509	MANES_12G158000v8	general transcription factor IIE subunit 1	general transcription factor IIE subunit 1		12	NC_035172.2	36576531	36583243	plus	10
3983	Manihot esculenta	110628576	LOC110628576	MANES_12G149500v8	probable mediator of RNA polymerase II transcription subunit 26c	probable mediator of RNA polymerase II transcription subunit 26c		12	NC_035172.2	35796372	35799518	minus	9
3983	Manihot esculenta	110628583	LOC110628583	MANES_12G150900v8	autophagy-related protein 13b	autophagy-related protein 13b		12	NC_035172.2	35908442	35913522	plus	4
3983	Manihot esculenta	110628621	LOC110628621	MANES_12G151400v8	UPF0235 protein C15orf40 homolog	UPF0235 protein C15orf40 homolog		12	NC_035172.2	35964179	35966654	plus	3
3983	Manihot esculenta	110628626	LOC110628626	MANES_12G156200v8	uncharacterized LOC110628626	uncharacterized protein LOC110628626		12	NC_035172.2	36459776	36461034	plus	1
3983	Manihot esculenta	110628653	LOC110628653	MANES_12G158500v8	pentatricopeptide repeat-containing protein At4g18975, chloroplastic	pentatricopeptide repeat-containing protein At4g18975, chloroplastic		12	NC_035172.2	36610411	36617867	plus	9
3983	Manihot esculenta	110628691	LOC110628691	MANES_12G153000v8	50S ribosomal protein L17	50S ribosomal protein L17		12	NC_035172.2	36087472	36090270	plus	6
3983	Manihot esculenta	110628697	LOC110628697	MANES_12G152400v8	uncharacterized LOC110628697	uncharacterized protein LOC110628697		12	NC_035172.2	36055443	36060299	plus	6
3983	Manihot esculenta	110628760	LOC110628760	MANES_12G150100v8	egg cell-secreted protein 1.4	egg cell-secreted protein 1.4		12	NC_035172.2	35833524	35835236	minus	1
3983	Manihot esculenta	110628762	LOC110628762	MANES_12G152500v8, AT3G06980	uridylate kinase	uridylate kinase		12	NC_035172.2	36060766	36064653	plus	7
3983	Manihot esculenta	110628893	LOC110628893	MANES_12G155900v8	transcription factor CSA	transcription factor CSA		12	NC_035172.2	36448003	36449842	plus	2
3983	Manihot esculenta	110628895	LOC110628895	MANES_12G154600v8	uncharacterized LOC110628895	uncharacterized protein LOC110628895		12	NC_035172.2	36209874	36211489	minus	3
3983	Manihot esculenta	110628914	LOC110628914	MANES_12G152900v8	J domain-containing protein DDB_G0295729	J domain-containing protein DDB_G0295729		12	NC_035172.2	36082052	36083893	plus	3
3983	Manihot esculenta	110629899	LOC110629899	MANES_13G134800v8	serine/threonine receptor-like kinase NFP	serine/threonine receptor-like kinase NFP		13	NC_035173.2	34263155	34265058	plus	1
3981	Hevea brasiliensis	110644275	LOC110644275	P3X46_012991	U-box domain-containing protein 26-like	U-box domain-containing protein 26-like		7	NC_079499.1	104989537	104991491	minus	1
3981	Hevea brasiliensis	110644278	LOC110644278	P3X46_012985	transcription factor CSA	transcription factor CSA|transcription factor MYB117		7	NC_079499.1	104951793	104953256	plus	2
3981	Hevea brasiliensis	110644279	LOC110644279	P3X46_013002	probable methyltransferase PMT26	probable methyltransferase PMT26		7	NC_079499.1	105076932	105082573	plus	10
3981	Hevea brasiliensis	110644287	LOC110644287	P3X46_013004	gibberellin 20 oxidase 2-like	gibberellin 20 oxidase 2-like		7	NC_079499.1	105087074	105089273	minus	3
3981	Hevea brasiliensis	110648076	LOC110648076	P3X46_012962	uncharacterized LOC110648076	uncharacterized protein LOC110648076		7	NC_079499.1	104361199	104364187	plus	6
3981	Hevea brasiliensis	110650709	LOC110650709	P3X46_012977	chitinase 2-like	chitinase 2-like		7	NC_079499.1	104571149	104572382	plus	2
3981	Hevea brasiliensis	110658290	LOC110658290	P3X46_012961	uncharacterized LOC110658290	uncharacterized protein LOC110658290		7	NC_079499.1	104356821	104358327	plus	3
3981	Hevea brasiliensis	110664050	LOC110664050	P3X46_012954	U-box domain-containing protein 28	U-box domain-containing protein 28		7	NC_079499.1	104280108	104281775	plus	1
3981	Hevea brasiliensis	110664052	LOC110664052		dolichol-phosphate mannosyltransferase subunit 1				NW_018745967.1	421166	424664	plus	9
3981	Hevea brasiliensis	110666793	LOC110666793	P3X46_013020	farnesylcysteine lyase	farnesylcysteine lyase		7	NC_079499.1	105288187	105293270	plus	5
3981	Hevea brasiliensis	110666797	LOC110666797	P3X46_013016	protein WHAT'S THIS FACTOR 1 homolog, chloroplastic	protein WHAT'S THIS FACTOR 1 homolog, chloroplastic		7	NC_079499.1	105232826	105235869	minus	4
3981	Hevea brasiliensis	110667140	LOC110667140	P3X46_012969	transcription factor HEC3	transcription factor HEC3		7	NC_079499.1	104460842	104461951	minus	1
3981	Hevea brasiliensis	110671882	LOC110671882	P3X46_013006	caffeoylshikimate esterase	caffeoylshikimate esterase|lysophospholipase		7	NC_079499.1	105148195	105149474	plus	2
3981	Hevea brasiliensis	110671884	LOC110671884		uncharacterized LOC110671884	uncharacterized protein LOC110671884|putative methyltransferase DDB_G0268948		7	NC_079499.1	105154608	105155838	minus	2
3981	Hevea brasiliensis	110673553	LOC110673553	P3X46_012925	probable mediator of RNA polymerase II transcription subunit 26c	probable mediator of RNA polymerase II transcription subunit 26c		7	NC_079499.1	103781800	103784898	minus	9
3981	Hevea brasiliensis	110673555	LOC110673555	P3X46_012930	disease resistance protein Roq1	disease resistance protein Roq1		7	NC_079499.1	103841502	103848629	minus	7
3981	Hevea brasiliensis	110673560	LOC110673560	P3X46_012924	WAT1-related protein At5g64700	WAT1-related protein At5g64700		7	NC_079499.1	103727089	103730674	minus	7
3981	Hevea brasiliensis	110673562	LOC110673562	P3X46_012938	uncharacterized LOC110673562	uncharacterized protein LOC110673562|50S ribosomal protein L15		7	NC_079499.1	103932538	103935583	plus	4
43335	Populus alba	118040281	LOC118040281	D5086_0000281630	photosystem I reaction center subunit N, chloroplastic-like	photosystem I reaction center subunit N, chloroplastic-like		Un	NW_023271173.1	886859	887814	plus	3
3983	Manihot esculenta	122721350	LOC122721350		uncharacterized LOC122721350			12	NC_035172.2	16398101	16398831	plus	2
3983	Manihot esculenta	122721379	LOC122721379	MANES_12G151150v8	G-type lectin S-receptor-like serine/threonine-protein kinase LECRK2	G-type lectin S-receptor-like serine/threonine-protein kinase LECRK2		12	NC_035172.2	35929009	35932149	plus	3
3983	Manihot esculenta	122721380	LOC122721380		uncharacterized LOC122721380			12	NC_035172.2	35955604	35956878	plus	2
3983	Manihot esculenta	122721715	LOC122721715		uncharacterized LOC122721715			14	NC_035174.2	26966040	26966968	plus	2
3983	Manihot esculenta	122721716	LOC122721716		uncharacterized LOC122721716	uncharacterized protein LOC122721716		14	NC_035174.2	8901094	8904941	minus	2
3983	Manihot esculenta	122722488	LOC122722488		uncharacterized LOC122722488	uncharacterized protein LOC122722488		18	NC_035178.2	29953061	29958068	plus	3
3983	Manihot esculenta	122722534	LOC122722534		uncharacterized LOC122722534	uncharacterized protein LOC122722534		18	NC_035178.2	30483946	30488983	plus	3
3983	Manihot esculenta	122722540	LOC122722540		uncharacterized LOC122722540	uncharacterized protein LOC122722540		18	NC_035178.2	30173083	30177774	plus	3
3983	Manihot esculenta	122722596	LOC122722596		uncharacterized LOC122722596	uncharacterized protein LOC122722596		Un	NW_025215481.1	2317685	2318817	minus	2
3983	Manihot esculenta	122722604	LOC122722604		MAGE-like protein 2	MAGE-like protein 2		Un	NW_025215481.1	238835	240445	plus	2
3983	Manihot esculenta	122722615	LOC122722615	MANES_S041516v8	uncharacterized LOC122722615	uncharacterized protein LOC122722615		Un	NW_025215481.1	1204633	1207768	plus	2
3983	Manihot esculenta	122723038	LOC122723038		uncharacterized LOC122723038	uncharacterized protein LOC122723038		Un	NW_025215482.1	388080	390710	minus	2
3983	Manihot esculenta	122724320	LOC122724320		uncharacterized LOC122724320			8	NC_035168.2	41373778	41375857	plus	4

## Sheet: TableS6
Table S6: QUAST report for hifiasm, HiCanu and Flye assembly
Assembly	Hifiasm Hap1 assembly	HiCanu purged assembly	Flye assembly
# contigs (>= 0 bp)	299	181	650
# contigs (>= 1000 bp)	299	181	646
# contigs (>= 5000 bp)	299	181	634
# contigs (>= 10000 bp)	299	181	621
# contigs (>= 25000 bp)	262	172	527
# contigs (>= 50000 bp)	52	72	424
Total length (>= 0 bp)	693978165	808320577	1198970733
Total length (>= 1000 bp)	693978165	808320577	1198968003
Total length (>= 5000 bp)	693978165	808320577	1198933211
Total length (>= 10000 bp)	693978165	808320577	1198835888
Total length (>= 25000 bp)	693159308	808130326	1197135432
Total length (>= 50000 bp)	685979201	804441087	1193417475
# contigs	299	181	649
Largest contig	51416241	57090148	61449587
Total length	693978165	808320577	1198970296
GC (%)	37.81	38.05	37.56
N50	37612488	41179688	43214841
N90	32042468	31686387	1141161
L50	9	8	12
L90	17	18	105
# N's per 100 kbp	0.49	1.21	8.76

## Sheet: TableS7
Table S7a: Enrich
ID	Description	GeneRatio	BgRatio	p.value	p.adjust	qvalue	geneID	count
GO:0033558	protein lysine deacetylase activity	02:19:00	60/23226	0.0010909	0.0335145	0.0187082	HDA14/SRT2	2
GO:0019213	deacetylase activity	02:19:00	71/23226	0.00152338	0.0335145	0.0187082	HDA14/SRT2	2
GO:0004407	histone deacetylase activity	02:19:00	60/23226	0.0010909	0.0335145	0.0187082	HDA14/SRT2	2
ID	Description	GeneRatio	BgRatio	p.value	p.adjust	qvalue	geneID	count
GO:0004407	histone deacetylase activity	02:19:00	60/23226	0.0010909	0.0335145	0.0187082	HDA14/SRT2	2
GO:0033558	protein lysine deacetylase activity	02:19:00	60/23226	0.0010909	0.0335145	0.0187082	HDA14/SRT2	2
GO:0019213	deacetylase activity	02:19:00	71/23226	0.00152338	0.0335145	0.0187082	HDA14/SRT2	2
